# Supplementary material for: Looking for a Simplified Diagnostic Model to Identify Potentially Lethal Cases of Prostate Cancer at Initial Diagnosis: An ImGO Pilot Study
Source: Cancers (Basel). 2022 Mar 17;14(6):1542. doi: 10.3390/cancers14061542 (PMC8946832; doi:10.3390/cancers14061542)
Supplement: Supplementary file 1 [file cancers-14-01542-s001.zip]

Archive with 1 entries (1 files):
- cancers-1586322-supplementary.pdf
